# Supplementary material for: Intraintestinal fermentation of fructo- and galacto-oligosaccharides and the fate of short-chain fatty acids in humans
Source: iScience. 2024 Feb 10;27(3):109208. doi: 10.1016/j.isci.2024.109208 (PMC10901090; doi:10.1016/j.isci.2024.109208)
Supplement: Table S1. The relative abundances1 of the microbiota on genus level in the luminal content and the feces of healthy male subjects, related to Figure 2 [file mmc2.xlsx]

## Sheet: Table S1
Table S1. The relative abundances1 of the microbiota on genus level in the luminal content and the feces of healthy male subjects, related to Figure 2.
	Relative abundance distal ileum, %	Relative abundance colonic content, %	Relative abundance feces, %
	(n = 6 subjects, 52 samples) 2	(n = 2 subjects, 7 samples)	(n = 7 subjects)
g__Haemophilus	25.98 ± 26.91	7.07 ± 7.22	0.05 ± 0.09
g__Clostridium_sensu_stricto_1	15.97 ± 29.84	9.44 ± 11.68	0.58 ± 0.87
g__Streptococcus	15.79 ± 15.22	6.4 ± 8.86	0.18 ± 0.26
f__Enterobacteriaceae_g__	14.06 ± 28.49	8.84 ± 9.66	0 ± 0
g__Veillonella	5.46 ± 6.46	2.01 ± 2.45	0 ± 0
g__Gemella	2.69 ± 4.54	0 ± 0	0 ± 0
g__Actinomyces	2.11 ± 2.38	0 ± 0	0 ± 0
g__Prevotella_9	1.93 ± 6.96	16.06 ± 15.01	8.89 ± 14.82
g__Granulicatella	1.61 ± 1.88	0 ± 0	0 ± 0
g__Bifidobacterium	1.53 ± 4.15	1.65 ± 2.44	18.46 ± 19.69
g__Rothia	1.43 ± 2.12	0.07 ± 0.11	0 ± 0
f__Pasteurellaceae_g__	0.78 ± 0.95	0 ± 0	0 ± 0
g__Megasphaera	0.71 ± 0.95	0 ± 0	0 ± 0
g__Faecalibacterium	0.7 ± 2.31	9.16 ± 7.51	4.44 ± 2.01
g__Bacteroides	0.7 ± 1.71	6.47 ± 6.16	7.02 ± 10.05
g__Atopobium	0.68 ± 0.98	0 ± 0	0 ± 0
g__Subdoligranulum	0.47 ± 1.12	1.76 ± 1.48	2.34 ± 1.25
g__Staphylococcus	0.45 ± 1.66	0.15 ± 0.28	0 ± 0
g__Lactobacillus	0.41 ± 1.28	0.42 ± 1.11	0 ± 0
g__Solobacterium	0.39 ± 0.51	0.04 ± 0.07	0.04 ± 0.11
g__Turicibacter	0.36 ± 1.68	0.44 ± 0.73	0.32 ± 0.85
g__Catenibacterium	0.34 ± 1.2	0 ± 0	0.44 ± 1.15
g__Parvimonas	0.33 ± 0.47	0 ± 0	0 ± 0
g__Prevotella	0.33 ± 2.23	0 ± 0	0 ± 0
f__Lachnospiraceae_g__	0.32 ± 1.1	3.66 ± 2.28	4.7 ± 5.06
g__Alloscardovia	0.31 ± 0.68	0 ± 0	0 ± 0
g__Neisseria	0.25 ± 0.61	0 ± 0	0 ± 0
g__Romboutsia	0.22 ± 0.48	2.64 ± 3.91	0.5 ± 0.42
g__Blautia	0.2 ± 0.61	1.4 ± 0.89	3.27 ± 2.23
g__Peptostreptococcus	0.19 ± 0.67	0 ± 0	0 ± 0
g__Oribacterium	0.17 ± 0.27	0 ± 0	0 ± 0
g__[Eubacterium]_nodatum_group	0.17 ± 0.3	0 ± 0	0 ± 0
g__Mogibacterium	0.16 ± 0.24	0 ± 0	0 ± 0
g__CAG-873	0.15 ± 0.75	0.02 ± 0.06	1.09 ± 1.87
g__Lachnoanaerobaculum	0.15 ± 0.3	0 ± 0	0 ± 0
g__Fusobacterium	0.15 ± 0.56	0.02 ± 0.05	0 ± 0
g__Prevotella_7	0.13 ± 0.52	0 ± 0	0 ± 0
g__Parabacteroides	0.13 ± 0.39	0.22 ± 0.24	0.48 ± 0.41
g__Bulleidia	0.12 ± 0.29	0 ± 0	0 ± 0
g__Sutterella	0.12 ± 0.32	1.28 ± 1.11	0.29 ± 0.3
g__Ruminococcaceae_UCG-014	0.11 ± 0.26	0.04 ± 0.11	0.66 ± 0.8
g__[Eubacterium]_brachy_group	0.11 ± 0.21	0 ± 0	0 ± 0
g__Collinsella	0.11 ± 0.43	0.46 ± 0.31	3.07 ± 3.26
g__Stomatobaculum	0.11 ± 0.21	0 ± 0	0 ± 0
g__Alistipes	0.08 ± 0.23	0.71 ± 0.74	1.49 ± 1.36
g__Alloprevotella	0.07 ± 0.49	0 ± 0	0 ± 0
g__Leptotrichia	0.06 ± 0.12	0 ± 0	0 ± 0
f__Lachnospiraceae_g__uncultured	0.06 ± 0.15	0.08 ± 0.22	0.25 ± 0.34
g__Roseburia	0.06 ± 0.31	1.35 ± 1.82	0.67 ± 0.75
g__Filifactor	0.06 ± 0.39	0 ± 0	0 ± 0
g__Intestinibacter	0.06 ± 0.38	2.27 ± 4.2	0.08 ± 0.22
g__Lachnospira	0.06 ± 0.25	0.26 ± 0.24	0.17 ± 0.28
g__Dialister	0.05 ± 0.12	1.73 ± 1.55	10.94 ± 8.32
g__Fusicatenibacter	0.05 ± 0.17	0.56 ± 0.37	0.82 ± 0.39
f __Muribaculaceae_g__uncultured_bacterium	0.05 ± 0.13	0.37 ± 0.34	3.14 ± 5.74
g__Anaerostipes	0.05 ± 0.18	0.03 ± 0.06	0.82 ± 0.66
g__Lachnospiraceae_NK4A136_group	0.04 ± 0.16	1.55 ± 1.48	0.93 ± 0.8
g__Erysipelotrichaceae_UCG-003	0.03 ± 0.11	0.65 ± 0.46	0.35 ± 0.36
g__Peptococcus	0.03 ± 0.17	0 ± 0	0.1 ± 0.28
g__[Ruminococcus]_torques_group	0.03 ± 0.1	0.37 ± 0.63	0.17 ± 0.18
g__Corynebacterium	0.03 ± 0.08	0 ± 0	0 ± 0
g__Lachnospiraceae_ND3007_group	0.02 ± 0.09	0.12 ± 0.12	0.36 ± 0.23
g__Ruminococcus_2	0.02 ± 0.09	0.18 ± 0.33	0.43 ± 0.57
f__p-2534-18B5_gut_group_g__uncultured_bacterium	0.02 ± 0.15	0 ± 0	0 ± 0
g__Sphingomonas	0.02 ± 0.07	0 ± 0	0 ± 0
g__Lachnospiraceae_UCG-004	0.02 ± 0.1	0.05 ± 0.12	0.02 ± 0.05
g__Dorea	0.02 ± 0.06	0.49 ± 0.69	0.96 ± 0.64
f__uncultured_bacterium_g____	0.02 ± 0.07	0.02 ± 0.05	0.55 ± 1.01
g__Muribaculum	0.02 ± 0.13	0 ± 0	0 ± 0
g__Parasutterella	0.02 ± 0.09	0 ± 0	0 ± 0
g__Christensenellaceae_R-7_group	0.02 ± 0.08	0.91 ± 0.76	1.43 ± 1.2
g__Barnesiella	0.02 ± 0.06	0.32 ± 0.26	1.17 ± 1
g__Ruminococcaceae_UCG-002	0.02 ± 0.09	0.72 ± 0.73	1.1 ± 1.09
g__Lactococcus	0.01 ± 0.06	0.47 ± 0.6	0 ± 0
g__Phascolarctobacterium	0.01 ± 0.08	0 ± 0	0.26 ± 0.7
g__[Eubacterium]_coprostanoligenes_group	0.01 ± 0.05	0.32 ± 0.52	2.17 ± 2.36
g__Butyricicoccus	0.01 ± 0.06	0.08 ± 0.13	0.47 ± 0.37
g__Lachnoclostridium	0.01 ± 0.06	0.16 ± 0.13	0.19 ± 0.15
g__Dubosiella	0.01 ± 0.08	0 ± 0	0 ± 0
g__Coprococcus_1	0.01 ± 0.04	0.04 ± 0.06	0.19 ± 0.2
g__Ruminiclostridium_6	0.01 ± 0.04	0.2 ± 0.17	0.11 ± 0.16
g__[Eubacterium]_xylanophilum_group	0.01 ± 0.05	0.06 ± 0.08	0.18 ± 0.14
g__Brevundimonas	0.01 ± 0.05	0 ± 0	0 ± 0
g__[Eubacterium]_hallii_group	0.01 ± 0.03	0.07 ± 0.09	0.95 ± 0.5
g__Prevotella_1	0.01 ± 0.06	0 ± 0	0 ± 0
g__Succiniclasticum	0.01 ± 0.06	0 ± 0	0 ± 0
g__Undibacterium	0.01 ± 0.06	0 ± 0	0 ± 0
g__Anaeroglobus	0.01 ± 0.03	0 ± 0	0 ± 0
g__Ruminococcus_1	0.01 ± 0.04	0.17 ± 0.22	0.42 ± 0.41
g__Treponema_2	0.01 ± 0.05	0 ± 0	0 ± 0
g__Scardovia	0.01 ± 0.03	0 ± 0	0 ± 0
g__Prevotella_2	0.01 ± 0.04	0 ± 0	0 ± 0
g__[Eubacterium]_ruminantium_group	0.01 ± 0.03	0 ± 0	0.1 ± 0.26
g__Porphyromonas	0.01 ± 0.04	0 ± 0	0 ± 0
f__Veillonellaceae_g__uncultured	0.01 ± 0.03	0 ± 0	0 ± 0
g__CAG-56	0.01 ± 0.03	0.28 ± 0.48	0.1 ± 0.18
g__Geobacillus	0.01 ± 0.04	0 ± 0	0 ± 0
g__Enterococcus	0.01 ± 0.04	0 ± 0	0 ± 0
g__Trichococcus	0.01 ± 0.04	0 ± 0	0 ± 0
g__Akkermansia	0 ± 0.03	0 ± 0	0.56 ± 0.52
g__Peptoniphilus	0 ± 0.02	0 ± 0	0 ± 0
g__[Ruminococcus]_gauvreauii_group	0 ± 0.03	0.11 ± 0.13	0.19 ± 0.25
f__Clostridiaceae_1_g__	0 ± 0.02	0 ± 0	0 ± 0
g__Coprococcus_3	0 ± 0.02	0.28 ± 0.2	0.34 ± 0.33
g__Lachnospiraceae_FCS020_group	0 ± 0.03	0.02 ± 0.06	0.1 ± 0.1
g__Xanthobacter	0 ± 0.03	0 ± 0	0 ± 0
g__Massilia	0 ± 0.03	0 ± 0	0 ± 0
g__Cellulosilyticum	0 ± 0.03	0 ± 0	0 ± 0
g__Lachnospiraceae_UCG-001	0 ± 0.03	0.1 ± 0.16	0.27 ± 0.53
f__Veillonellaceae_g__	0 ± 0.02	0 ± 0	0 ± 0
g__Acinetobacter	0 ± 0.02	0 ± 0	0 ± 0
g__Pseudoramibacter	0 ± 0.02	0 ± 0	0 ± 0
g__GCA-900066575	0 ± 0.02	0.03 ± 0.09	0 ± 0
g__Terrisporobacter	0 ± 0.02	0.22 ± 0.31	0.18 ± 0.4
g__Mobiluncus	0 ± 0.02	0 ± 0	0 ± 0
g__Selenomonas_3	0 ± 0.02	0 ± 0	0 ± 0
g__Ruminococcaceae_UCG-003	0 ± 0.02	0 ± 0	0.02 ± 0.06
f__Rhizobiaceae_g__uncultured	0 ± 0.02	0 ± 0	0 ± 0
g__Erysipelatoclostridium	0 ± 0.02	0.02 ± 0.05	0 ± 0
g__Methanobrevibacter	0 ± 0	0 ± 0	0.23 ± 0.33
g__Libanicoccus	0 ± 0	0 ± 0	0.09 ± 0.23
g__Olsenella	0 ± 0	0 ± 0	0.06 ± 0.15
f__Coriobacteriaceae_g__	0 ± 0	0 ± 0	0.04 ± 0.06
g__Enorma	0 ± 0	0 ± 0	0.05 ± 0.14
f__Coriobacteriales_Incertae_Sedis_g__uncultured	0 ± 0	0 ± 0	0.07 ± 0.1
g__Adlercreutzia	0 ± 0	0 ± 0	0.31 ± 0.44
g__CHKCI002	0 ± 0	0 ± 0	0.18 ± 0.43
g__Enterorhabdus	0 ± 0	0 ± 0	0.27 ± 0.59
g__Senegalimassilia	0 ± 0	0 ± 0	0.34 ± 0.42
g__Slackia	0 ± 0	0 ± 0	0.93 ± 2.1
f__Eggerthellaceae_g__uncultured	0 ± 0	0.02 ± 0.06	0.66 ± 0.78
f__uncultured_g__uncultured_bacterium	0 ± 0	0 ± 0	0.09 ± 0.24
g__Butyricimonas	0 ± 0	0.04 ± 0.11	0.07 ± 0.13
g__Odoribacter	0 ± 0	0.04 ± 0.1	0 ± 0
g__Paraprevotella	0 ± 0	0.17 ± 0.21	0.3 ± 0.29
g__Rikenellaceae_RC9_gut_group	0 ± 0	0.38 ± 0.8	0.48 ± 1.28
o__Clostridiales_f___g__	0 ± 0	0 ± 0	0.02 ± 0.06
f__Clostridiales_vadinBB60_group_g__	0 ± 0	0 ± 0	0.03 ± 0.09
f__Clostridiales_vadinBB60_group_g__uncultured_bacterium	0 ± 0	0.08 ± 0.11	0 ± 0
g__Family_XIII_AD3011_group	0 ± 0	0 ± 0	0.07 ± 0.19
g__Family_XIII_UCG-001	0 ± 0	0 ± 0	0.03 ± 0.08
g__[Eubacterium]_eligens_group	0 ± 0	0.44 ± 0.39	0.16 ± 0.17
g__[Eubacterium]_ventriosum_group	0 ± 0	0.02 ± 0.05	0.11 ± 0.18
g__Coprococcus_2	0 ± 0	0.78 ± 0.82	0.89 ± 0.8
g__Lachnospiraceae_UCG-003	0 ± 0	0.12 ± 0.27	0 ± 0
g__Paraclostridium	0 ± 0	0.19 ± 0.37	0 ± 0
f__Ruminococcaceae_g__	0 ± 0	0.04 ± 0.06	0 ± 0
g__CAG-352	0 ± 0	0 ± 0	0.3 ± 0.78
g__DTU089	0 ± 0	0 ± 0	0.02 ± 0.06
g__Ruminiclostridium_5	0 ± 0	0.02 ± 0.05	0.19 ± 0.21
g__Ruminococcaceae_NK4A214_group	0 ± 0	0.04 ± 0.06	0.48 ± 0.59
g__Ruminococcaceae_UCG-004	0 ± 0	0 ± 0	0.08 ± 0.16
g__Ruminococcaceae_UCG-005	0 ± 0	0.11 ± 0.19	0.35 ± 0.34
g__Ruminococcaceae_UCG-008	0 ± 0	0 ± 0	0.05 ± 0.14
g__Ruminococcaceae_UCG-010	0 ± 0	0 ± 0	0.08 ± 0.22
g__Ruminococcaceae_UCG-013	0 ± 0	0.03 ± 0.05	0.32 ± 0.22
f__Ruminococcaceae_g__uncultured	0 ± 0	0.05 ± 0.09	0.26 ± 0.27
g__Holdemanella	0 ± 0	1.89 ± 1.87	1.98 ± 3.66
g__Merdibacter	0 ± 0	0 ± 0	0.01 ± 0.04
g__Allisonella	0 ± 0	0 ± 0	0.02 ± 0.05
g__Megamonas	0 ± 0	0 ± 0	0.19 ± 0.51
g__Bilophila	0 ± 0	0 ± 0	0.05 ± 0.09
g__Desulfovibrio	0 ± 0	0.18 ± 0.2	0.25 ± 0.5
g__Anaeroplasma	0 ± 0	0.27 ± 0.42	0.08 ± 0.22
o__Mollicutes_RF39_f___g__	0 ± 0	0 ± 0	0.17 ± 0.29
1Data are presented as mean relative abundance (%) of the total bacteria present in the microbiota of the sample ± SD. The abundances are ordered from high to low abundance in the distal ileum.
2Because of the high variability in distal ileum microbiota composition during the test day, all samples collected in the intestine are included as an independent observation.
